# Supplementary material for: Unmasking the silent epidemic: a comprehensive systematic review and meta-analysis of undiagnosed diabetes in Ethiopian adults
Source: Front Endocrinol (Lausanne). 2024 Jul 17;15:1372046. doi: 10.3389/fendo.2024.1372046 (PMC11288971; doi:10.3389/fendo.2024.1372046)
Supplement: Supplementary file 1 [file DataSheet_1.zip]

Archive with 4 entries (4 files):
- S1.pdf
- S2.xlsx
- S3.docx
- S4.xlsx
