# Supplementary material for: Unmasking the silent epidemic: a comprehensive systematic review and meta-analysis of undiagnosed diabetes in Ethiopian adults
Source: Front Endocrinol (Lausanne). 2024 Jul 17;15:1372046. doi: 10.3389/fendo.2024.1372046 (PMC11288971; doi:10.3389/fendo.2024.1372046)
Supplement: Supplementary file 1 [file DataSheet_1.zip › S2.xlsx]

## Sheet: primary information
	S2: Data extraction form
ID	Authors name	Study year	source type	Desiggn	Region	Diagnostic criteria	Diagnostic method	SS	RR	PO	P	log plv	SE PIV	LB PIV	UB PIV
1	Abebe SM, et al	2012	J	Scross sectional	Amhara	WHO and IDF	NR	1050	97	37	3.5	1.25276	1.866	-0.157361	7.15736
2	Animaw W, et al	2015	J	Scross sectional	Amhara	WHO	OTUEBGM	1405	95.5	35	2.5	0.916291	1.59761	-0.631315	5.63131
3	Ayele BH, et al	2017	J	Scross sectional	Dire dawa	IDF	OTUEBGM	822	94	51	6.2	1.82455	2.48733	1.32483	11.0752
4	Aynalem SB, et al	2016	J	Scross sectional	SNNP	ADA	Accu-Check Active®, Roche Diagnostic	402	97.1	23	5.75	1.7492	2.36246	1.11957	10.3804
5	Babtie GM, et al	2018	J	Scross sectional	Amhara	WHO	GO6-PD	607	100	62	10.2	2.32239	3.02648	4.26809	16.1319
6	Dereje N, et al	2017	J	Scross sectional	SNNP	WHO	Accu-Check Active®, Roche Diagnostic	627	98.9	15	2.34	0.850151	1.52009	-0.639368	5.31937
7	Endris T, et al	2019	J	Scross sectional	Amhara	WHO	GO6-PD	587	98.2	29	4.9	1.58924	2.17837	0.630386	9.16961
8	Feyissa AA, et al	2019	J	Scross sectional	Oromia	WHO	NR	266	100	19	7.14	1.96571	2.57492	2.09316	12.1868
9	Megerssa Y, et al	2013	J	Scross sectional	Oromia	WHO	H80CA	422	100	21	5	1.60944	2.17945	0.728279	9.27172
10	Seifu W,et al	2009	J	Scross sectional	Oromia	WHO	NR	4371	96.7	424	9.7	2.27213	3.00965	3.80108	15.5989
11	Wolde HF, et al	2019	J	Scross sectional	Amhara	WHO	GO6-PD	773	96	40	5.2	1.64866	2.26605	0.758534	9.64147
12	Woldesemayat B, et al	2017	J	Scross sectional	AA	WHO	OTUEBGM	392	92.9	10	2.6	0.955511	1.65104	-0.636044	5.83604
13	Wondemagegn AT, et al	2016	J	Scross sectional	Amhara	WHO	GO6-PD	392	95.4	83	11.5	2.44235	3.26623	5.0982	17.9018
14	Feyissa AA, et al	2016	J	Scross sectional	Oromia	WHO	GO6-PD	266	100	46	8.67	2.15987	2.81395	3.15466	14.1853
15	Worede A, et al	2015	J	Scross sectional	Amhara	ADA	GO6-PD	392	100	9	2.3	0.832909	1.49903	-0.638105	5.2381
16	Yohannes Seifu DT, et al	2019	J	Scross sectional	SNNP	WHO	OTUEBGM	516	100	48	9.3	2.23001	2.90432	3.60752	14.9925
17	Yunka TT, et al	2019	J	Scross sectional	Oromia	ADA	OTUEBGM	915	95.8	28	3.1	1.1314	1.77076	-0.370692	6.57069
18	Zekewos A, et al	2016	J	Scross sectional	SNNP	ADA	OTUEBGM	530	98	46	8.7	2.16332	2.84696	3.11995	14.28
19	Zenebe T, et al	2017	J	Scross sectional	Oromia	WHO	GO6-PD	264	98.1	15	5.7	1.74047	2.34077	1.11209	10.2879
20	Assefa A. et al	2022	J	Scross sectional	SNNP	IDF	NR	415	98.3	61	14.7	2.68785	3.57155	7.69977	21.7002
21	Teshome AA. et al.	2021	J	Scross sectional	Amhara	ADA	NR	324	100	32	10	2.30259	3	4.12	15.88
22	Zenu S. et al	2018	J	Scross sectional	SNNP	WHO	i-QARE	696	97.2	86	12.3	2.5096	3.33134	5.77057	18.8294
23	Damtie S. et al	2021	J	Scross sectional	Amhara	ADA	H80CA	407	100	18	4.5	1.50408	2.07304	0.436839	8.56316
24	Hirigo AT. et al.	2019	J	Scross sectional	SNNP	ADA	NR	237	96	15	6.3	1.84055	2.47973	1.43973	11.1603
25	Jerene D. et al.	2021	J	Scross sectional	AA	IDF	NR	2381	97	98	4	1.38629	1.98966	0.100259	7.89974
	PO: people with outcome
	GO6-PD: Glucose oxidase-6 phosphate dehydrogenase
	WHO: World HealthOrganization
	H80CA:	Humastar 80 chemistry analyzer
	OTUEBGM:	ONETOUCH Ultra Easy Blood Glucose Meter
	P:Prevalence

## Sheet: Factors
ID	Author	Variable	AOR	LB	UP	LogAOR	Se of AOR
6	Abebe SM. et al.	Age	4.86	1.99	11.9	1.58104	2.52806
16	Animaw W. et al.	Age	6.34	1.14	19.78	1.84688	4.7551
7	Ayele BH. et al.	Age	1.8	1.1	3.8	0.587787	0.688776
5	Seifu W.et al.	Age	4.5	3.06	10.23	1.50408	1.82908
8	Wolde HF. et al.	Age	1.06	1.04	1.09	0.0582689	0.0127551
13	Woldesemayat B. et al.	Age	4.61	1.39	18.79	1.52823	4.43878
2	Wondemagegn AT. et al.	Age	3.62	1.12	12.09	1.28647	2.79847
18	Wondemagegn AT. et al.	Age	3.19	1.1	9.23	1.16002	2.07398
10	Yunka TT. et al.	Age	3.45	1.16	10.24	1.23837	2.31633
22	Zenu S. et al	Age	3.51	1.14	10.77	1.25562	2.45663
23	Damtie S. et al	Age	6.5	1.82	23.21	1.8718	5.45663
25	Jerene D. et al.	Age	4.64	3.18	6.76	1.53471	0.913265
6	Abebe SM. et al.	Family history of diabetes	5.05	2.43	10.51	1.61939	2.06122
1	Bantie GM. et al.	Family history of diabetes	2.5	1.21	5.18	0.916291	1.01276
12	Endris T. et al.	Family history of diabetes	20.24	4.74	86.43	3.00766	20.8393
13	Woldesemayat B. et al.	Family history of diabetes	3.8	1.19	11.95	1.335	2.7449
2	Wondemagegn AT. et al.	Family history of diabetes	9.86	4.25	22.89	2.28849	4.7551
18	Wondemagegn AT. et al.	Family history of diabetes	2.85	1.07	7.55	1.04732	1.65306
11	Zenebe T. et al.	Family history of diabetes	2.45	1.08	5.52	0.896088	1.13265
21	Teshome AA. et al.	Family history of diabetes	2.34	1.37	5.79	0.850151	1.12755
22	Zenu S. et al	Family history of diabetes	1.44	1.43	4.96	0.364643	0.90051
23	Damtie S. et al	Family history of diabetes	12.45	3.63	42.65	2.52172	9.95408
25	Jerene D. et al.	Family history of diabetes	5.36	3.67	7.83	1.67896	1.06122
16	Animaw W. et al.	History of hypertension	3.55	1.63	7.7	1.26695	1.54847
17	Aynalem SB. et al.	History of hypertension	4.77	1.9	11.97	1.56235	2.56888
19	Dereje N. et al.	History of hypertension	7.36	1.58	6.92	1.99606	1.36224
12	Endris T. et al.	History of hypertension	4.61	1.09	19.5	1.52823	4.69643
14	Feyissa AA. et al.	History of hypertension	5.22	1.67	16.33	1.6525	3.7398
4	Megerssa Y. et al.	History of hypertension	3.74	1.39	10.03	1.31909	2.20408
13	Woldesemayat B. et al.	History of hypertension	4.61	1.39	18.79	1.52823	4.43878
2	Wondemagegn AT. et al.	History of hypertension	4.5	1.74	11.63	1.50408	2.52296
3	Worede A. et al.	History of hypertension	3.86	1.62	9.19	1.35067	1.93112
15	Yohannes Seifu DT. et al.	History of hypertension	3.8	1.75	8.4	1.335	1.69643
20	Assefa A. et al	History of hypertension	4.4	2.04	9.35	1.4816	1.8648
21	Teshome AA. et al.	History of hypertension	3.48	1.35	8.89	1.24703	1.92347
22	Zenu S. et al	History of hypertension	2.56	1.36	4.8	0.940007	0.877551
23	Damtie S. et al	History of hypertension	8.74	2.53	30.19	2.16791	7.05612
16	Animaw W. et al.	Over weight	2.89	1.36	6.11	1.06126	1.21173
7	Ayele BH. et al.	Over weight	1.7	1.1	2.6	0.530628	0.382653
17	Aynalem SB. et al.	Over weight	4.16	1.52	11.44	1.42552	2.53061
1	Bantie GM. et al.	Over weight	1.98	1.09	3.6	0.683097	0.640306
19	Dereje N. et al.	Over weight	2.12	1.04	4.33	0.751416	0.839286
12	Endris T. et al.	Over weight	21.95	6.73	71.6	3.08877	16.5485
14	Feyissa AA. et al .	Over weight	4.87	1.01	23.45	1.58309	5.72449
3	Worede A. et al.	Over weight	4.26	1.35	13.48	1.44927	3.09439
15	Yohannes Seifu DT. et al.	Over weight	9.2	4.3	19.8	2.2192	3.95408
11	Zenebe T. et al.	Over weight	3.8	1.84	7.95	1.335	1.55867
23	Damtie S. et al	Over weight	6.84	1.91	24.54	1.92279	5.77296
19	Dereje N. et al.	Sedentary behaviour	2.48	1.05	6.59	0.908259	1.41327
5	Seifu W.et al.	Sedentary behaviour	2.3	1.28	4.03	0.832909	0.701531
2	Wondemagegn AT. et al.	Sedentary behaviour	2.13	1.04	4.34	0.756122	0.841837
18	Wondemagegn AT. et al.	Sedentary behaviour	2.33	1.05	5.18	0.845868	1.05357
20	Assefa A. et al	Sedentary behaviour	3.34	1.61	6.9	1.20597	1.34949
22	Zenu S. et al	Sedentary behaviour	1.73	1.01	2.95	0.548121	0.494898
12	Endris T. et al.	Smoker	12.12	2.3	63.74	2.49486	15.6735
5	Seifu W.et al.	Smoker	1.8	1.68	3.14	0.587787	0.372449
15	Yohannes Seifu DT. et al.	Smoker	7.8	3.45	18.1	2.05412	3.73724
17	Aynalem SB. et al.	High Waist Circumstance	4.11	1.12	15.23	1.41342	3.59949
19	Dereje N. et al.	High Waist Circumstance	7.36	1.58	6.92	1.99606	1.36224
4	Megerssa Y. et al.	High Waist Circumstance	7.7	2.31	25.67	2.04122	5.95918
13	Woldesemayat B. et al.	High Waist Circumstance	4.9	1.93	12.79	1.58924	2.77041
10	Yunka TT. et al.	High Waist Circumstance	4.21	1.72	10.33	1.43746	2.19643
21	Teshome AA. et al.	High Waist Circumstance	1.72	1.23	3.14	0.542324	0.487245
20	Assefa A. et al	Sedentary behaviour	3	1.49	6.05	1.09861	1.16327
20	Assefa A. et al	Sedentary behaviour	3.5	1.19	10.31	1.25276	2.32653
22	Zenu S. et al	Sedentary behaviour	3.12	1.76	5.5	1.13783	0.954082
