# Supplementary material for: Unmasking the silent epidemic: a comprehensive systematic review and meta-analysis of undiagnosed diabetes in Ethiopian adults
Source: Front Endocrinol (Lausanne). 2024 Jul 17;15:1372046. doi: 10.3389/fendo.2024.1372046 (PMC11288971; doi:10.3389/fendo.2024.1372046)
Supplement: Supplementary file 1 [file DataSheet_1.zip › S4.xlsx]

## Sheet: Sheet3
	S4: Risk of Bias Assessment Tool of Eligible Articles by using the Hoy 2012 tool
NO	Study ID	Representation	Sampling	Random selection	Non response bias	Data collection	Case Definition	Reliability and validity of study tool	Method of data collection	Prevalence period	Numerator and denominator	Summary Assessment
1	Abebe SM. et al.	Low risk	Low risk	Low risk	Low risk	Low risk	Low risk	Low risk	High risk	low risk	Low risk	Low risk
2	Animaw W. et al.	Low risk	Low risk	High risk	Low risk	Low risk	Low risk	High risk	High risk	low risk	Low risk	Midium risk
3	Assefa A. et al.	Low risk	High risk	Low risk	Low risk	Low risk	Low risk	Low risk	Low risk	Low risk	Low risk	Low risk
4	Ayele BH. et al.	Low risk	Low risk	Low risk	Low risk	Low risk	High risk	Low risk	Low risk	Low risk	Low risk	Low risk
5	Aynalem SB. et al.	Low risk	high risk	High risk	Low risk	Low risk	Low risk	High risk	Low risk	Low risk	Low risk	Medium risk
6	Babtie GM. et al.	Low risk	High risk	Low risk	Low risk	Low risk	High risk	Low risk	Low risk	Low risk	Low risk	Low risk
7	Endris T. et al.	High risk	Low risk	High risk	Low risk	High risk	Low risk	High risk	Low risk	Low risk	Low risk	Medium risk
8	Feyissa AA. et al.	Low risk	Low risk	Low risk	Low risk	Low risk	Low risk	Low risk	Low risk	Low risk	Low risk	Low risk
9	Damtie S. et al.	Low risk	Low risk	Low risk	Low risk	Low risk	Low risk	Low risk	Low risk	Low risk	Low risk	Low risk
10	Dereje N. et al.	Low risk	High risk	Low risk	Low risk	Low risk	Low risk	Low risk	Low risk	Low risk	Low risk	Low risk
11	Jerene D. et al.	Low risk	Low risk	Low risk	Low risk	Low risk	Low risk	Low risk	Low risk	Low risk	Low risk	Low risk
12	Hirigo AT. et al.	Low risk	Low risk	Low risk	Low risk	Low risk	Low risk	Low risk	Low risk	Low risk	Low risk	Low risk
13	Megerssa Y. et al.	High risk	Low risk	Low risk	High risk	High risk	Low risk	High risk	Low risk	High risk	Low risk	High risk
14	Seifu W. et al.	Low risk	Low risk	Low risk	High risk	Low risk	Low risk	Low risk	Low risk	Low risk	Low risk	Low risk
15	Teshome AA. et al.	Low risk	Low risk	Low risk	Low risk	Low risk	Low risk	Low risk	Low risk	Low risk	Low risk	Low risk
16	Wolde HF. et al.	Low risk	Low risk	Low risk	Low risk	Low risk	High risk	Low risk	Low risk	Low risk	Low risk	Low risk
17	Woldesemayat B. et al.	High risk	Low risk	Low risk	Low risk	Low risk	High risk	Low risk	Low risk	Low risk	Low risk	Low risk
18	Wondemagegn AT. et al.	Low risk	Low risk	Low risk	Low risk	Low risk	Low risk	Low risk	Low risk	Low risk	Low risk	Low risk
19	Wondemagegn AT. et al.	High risk	Low risk	Low risk	Low risk	Low risk	High risk	Low risk	Low risk	Low risk	Low risk	Low risk
20	Worede A. et al.	Low risk	Low risk	Low risk	Low risk	Low risk	Low risk	Low risk	Low risk	Low risk	Low risk	Low risk
21	Yohannes Seifu DT. et al.	Low risk	Low risk	Low risk	Low risk	Low risk	High risk	Low risk	Low risk	Low risk	Low risk	Low risk
22	Yunka TT. et al.	Low risk	Low risk	Low risk	Low risk	Low risk	Low risk	Low risk	Low risk	Low risk	Low risk	Low risk
23	8Zekewos A. et al.	Low risk	Low risk	Low risk	Low risk	Low risk	Low risk	Low risk	Low risk	Low risk	Low risk	Low risk
24	Zenebe T. et al.	Low risk	Low risk	Low risk	Low risk	Low risk	Low risk	Low risk	Low risk	Low risk	Low risk	Low risk
25	Zenu S. et al.	Low risk	Low risk	Low risk	Low risk	Low risk	Low risk	Low risk	Low risk	Low risk	Low risk	Low risk
	Risk of bias assessment tool: Yes (low risk); No (high risk)
	1. Representation: Was the study population a close representation of the national population?
	2. Sampling: Was the sampling frame a true or close representation of the target population?
	3. Random selection: Was some form of random selection used to select the sample OR was a census undertaken?
	4. Non-response bias: Was the likelihood of non-response bias minimal?
	5. Data collection: Were data collected directly from the subjects?
	6. Case definition: Was an acceptable case definition used in the study?
	7. Reliability and validity of study tool: Was the study instrument that measured the parameter of interest show to have reliability and validity?
	8. Data collection: Was the same mode of data collection used for all subjects?
	9. Prevalence period: Was the length of the prevalence period for the parameter of interest appropriate?
	10. Numerators and denominators: Were the numerator(s) and denominator(s) for the parameter of interest appropriate?
	The overall risk of bias scored based on the number of high risk of bias per study: low risk (≤2), moderate risk (3–4), and high risk (≥5).
